# Supplementary material for: CC chemokine CCL1 receptor CCR8 mediates conversion of mesenchymal stem cells to embryoid bodies expressing FOXP3+CCR8+ regulatory T cells
Source: PLoS One. 2019 Jul 17;14(7):e0218944. doi: 10.1371/journal.pone.0218944 (PMC6636727; doi:10.1371/journal.pone.0218944)
Supplement: S2 Data — (ZIP) [file pone.0218944.s002.zip]

Archive with 6 entries (6 files):
- S2 video12.mp4
- S2 video7.mp4
- S2 video8.mp4
- S2 video9.mp4
- S2 video10.mp4
- S2 video11.mp4
